# Supplementary material for: Combined Theoretical and Experimental Study to Unravel the Differences in Promiscuous Amidase Activity of Two Nonhomologous Enzymes
Source: ACS Catal. 2021 Jun 30;11(14):8635–44. doi: 10.1021/acscatal.1c02150 (PMC9299431; doi:10.1021/acscatal.1c02150)
Supplement: Supplementary file 2 — cs1c02150_si_002.xyz [file cs1c02150_si_002.xyz]

55
 -907.500 cm^-1
 C        45.470612       44.021183       52.769169
 H        46.368828       44.586056       53.017265
 H        45.011963       44.525234       51.912388
 O        44.582821       44.139771       53.888451
 H        45.067760       44.608730       54.901470
 C        48.614094       41.110489       59.894196
 H        48.447266       40.205952       60.489826
 H        47.795643       41.151493       59.168331
 C        49.924934       40.968903       59.124584
 H        50.802681       41.081848       59.767597
 H        49.967506       39.958782       58.705750
 C        50.101074       41.910385       57.938969
 O        49.231197       42.789444       57.701069
 O        51.103790       41.728092       57.190918
 C        47.478107       45.819969       59.213425
 H        47.160755       45.208614       60.062935
 H        47.113308       46.835091       59.397587
 C        46.789280       45.274460       57.965336
 N        47.001945       43.974373       57.580677
 H        47.748417       43.340279       57.944706
 C        46.346237       43.740612       56.447647
 H        46.373341       42.797855       55.924240
 N        45.670246       44.812492       56.055973
 C        45.938946       45.792450       57.005638
 H        45.520157       46.785427       56.932690
 C        42.964760       44.864323       53.580956
 C        42.154804       43.938999       54.483307
 H        42.620213       43.908955       55.474922
 H        41.174591       44.422466       54.612492
 C        41.970871       42.540092       53.923607
 C        41.008049       41.710545       54.764542
 H        40.026157       42.197021       54.819523
 H        40.866184       40.715923       54.333294
 H        41.370510       41.594021       55.790771
 H        41.601200       42.613514       52.894287
 H        42.947144       42.047588       53.862591
 O        42.813210       44.811764       52.320873
 N        43.051632       46.148880       54.232594
 H        42.399178       46.276661       55.017517
 C        43.756527       47.255608       53.857555
 C        44.608704       47.291912       52.731155
 C        45.345348       48.423302       52.438942
 C        45.255470       49.543026       53.272835
 C        44.403015       49.548985       54.386967
 C        43.655556       48.423336       54.661987
 H        43.001015       48.406986       55.529831
 H        44.332249       50.431107       55.019711
 N        46.066109       50.696423       53.001350
 O        46.685001       50.766613       51.945457
 O        46.130402       51.587955       53.855927
 H        45.995815       48.422928       51.570984
 H        44.677212       46.431866       52.083508
 H        48.477993       45.820652       59.198204
 H        48.571274       41.899464       60.507130
 H        45.730236       43.098072       52.485519
55
 -103.200 cm^-1
 C        45.393166       43.814331       52.576397
 H        46.241531       44.325462       53.030556
 H        45.052387       44.409225       51.729576
 O        44.374527       43.749844       53.579994
 H        44.788517       45.480824       55.618343
 C        48.614063       41.050751       59.842461
 H        48.490185       40.126141       60.414379
 H        47.769924       41.103249       59.147282
 C        49.891350       40.946442       59.015778
 H        50.793098       41.112328       59.611702
 H        49.968269       39.934772       58.607517
 C        50.004791       41.860508       57.808697
 O        49.187649       42.799885       57.606163
 O        50.952198       41.578831       57.014778
 C        47.558422       45.806293       59.369026
 H        47.302368       45.142635       60.194595
 H        47.222446       46.813324       59.631931
 C        46.798618       45.389881       58.133827
 N        47.039070       44.213249       57.452038
 H        47.819618       43.517609       57.660507
 C        46.253952       44.157284       56.383209
 H        46.231262       43.359051       55.659012
 N        45.497139       45.253998       56.345707
 C        45.824432       46.045849       57.428127
 H        45.366898       47.008583       57.597256
 C        43.143391       44.254940       53.327179
 C        42.168053       43.721329       54.336018
 H        42.630161       43.733368       55.326622
 H        41.286823       44.367153       54.362244
 C        41.818424       42.285973       53.913700
 C        40.988617       41.552555       54.954216
 H        40.056751       42.089352       55.163700
 H        40.733601       40.550007       54.599693
 H        41.535362       41.454445       55.896885
 H        41.286606       42.310719       52.954433
 H        42.743801       41.728958       53.729027
 O        42.812531       44.599422       52.182781
 N        43.357594       46.187679       54.472931
 H        42.613903       46.374695       55.167114
 C        43.886253       47.321495       54.036575
 C        44.775471       47.337078       52.898003
 C        45.444752       48.466019       52.516232
 C        45.296143       49.658703       53.263630
 C        44.377316       49.708088       54.342342
 C        43.659771       48.596798       54.681049
 H        42.957447       48.627014       55.510635
 H        44.249287       50.634865       54.894646
 N        46.094570       50.763477       52.984123
 O        46.825500       50.786858       51.982822
 O        46.084930       51.726765       53.786217
 H        46.103897       48.459618       51.655159
 H        44.903667       46.417133       52.342098
 H        48.554688       45.809002       59.282749
 H        48.586819       41.824245       60.475677
 H        45.663185       42.897568       52.282059
