# Supplementary material for: Combined Theoretical and Experimental Study to Unravel the Differences in Promiscuous Amidase Activity of Two Nonhomologous Enzymes
Source: ACS Catal. 2021 Jun 30;11(14):8635–44. doi: 10.1021/acscatal.1c02150 (PMC9299431; doi:10.1021/acscatal.1c02150)
Supplement: Supplementary file 3 — cs1c02150_si_003.xyz [file cs1c02150_si_003.xyz]

42
 -646.598 cm^-1   
 C         5.472105        0.118677       -1.251553
 H         5.977011       -0.698197       -1.769506
 H         4.637130        0.452562       -1.872943
 O         6.413632        1.177210       -1.069489
 H         8.057739        1.196814       -2.973064
 C        12.640193       -2.987110        1.405031
 H        13.244991       -2.843455        2.307357
 H        11.920971       -2.162968        1.375887
 C        11.853571       -4.286264        1.521364
 H        12.479693       -5.172423        1.379484
 H        11.438483       -4.352084        2.532153
 C        10.656860       -4.417539        0.585954
 O        10.403372       -3.519928       -0.259343
 O         9.924034       -5.437104        0.766414
 C        12.010113       -1.890710       -3.328591
 H        12.841078       -1.595177       -2.683857
 H        12.263928       -1.575659       -4.346016
 C        10.779798       -1.107146       -2.916822
 N        10.168553       -1.246637       -1.691839
 H        10.412621       -1.956931       -0.977990
 C         9.128541       -0.403829       -1.631525
 H         8.468881       -0.306066       -0.782689
 N         9.024645        0.295619       -2.753940
 C        10.052309       -0.138765       -3.570916
 H        10.202697        0.262722       -4.562246
 C         6.260473        2.364377       -1.801028
 C         7.156331        3.394866       -1.125841
 H         8.170353        2.988321       -1.042863
 H         7.206820        4.280670       -1.770411
 C         6.628680        3.757774        0.259052
 C         7.574717        4.691330        0.996956
 H         7.727430        5.619762        0.432699
 H         7.179150        4.957625        1.981688
 H         8.557181        4.229035        1.135439
 H         5.636737        4.216754        0.165567
 H         6.487556        2.841572        0.841205
 O         5.082050        2.706206       -2.148246
 O         7.167820        1.958810       -3.165202
 H         7.494829        2.778885       -3.576592
 H        11.955992       -2.888977       -3.305485
 H        13.244503       -2.944473        0.609423
 H         5.152620       -0.191437       -0.356143
42
 -1212.657 cm^-1
 C         5.426239        0.149185       -1.417049
 H         5.762771       -0.760593       -1.910748
 H         4.680105        0.606674       -2.071690
 O         6.579494        1.023090       -1.375996
 H         7.677006        0.552216       -1.918831
 C        12.501427       -2.749611        1.229931
 H        12.916328       -2.418369        2.186516
 H        11.707890       -2.025810        1.009777
 C        11.855724       -4.121063        1.423309
 H        12.574936       -4.944828        1.387600
 H        11.405242       -4.143730        2.418549
 C        10.728005       -4.469662        0.462948
 O        10.526996       -3.765724       -0.565022
 O         9.981955       -5.441425        0.770161
 C        12.047268       -1.678932       -3.365005
 H        12.878478       -1.270714       -2.786522
 H        12.148621       -1.301750       -4.387024
 C        10.741675       -1.096851       -2.764423
 N        10.350945       -1.438549       -1.491116
 H        10.687838       -2.284775       -0.951782
 C         9.221128       -0.803745       -1.186111
 H         8.711128       -0.896149       -0.241280
 N         8.815981       -0.021717       -2.177982
 C         9.772728       -0.197540       -3.186615
 H         9.703112        0.309395       -4.137707
 C         6.315464        2.564522       -2.056229
 C         7.248758        3.413750       -1.194134
 H         8.217741        2.907436       -1.104118
 H         7.437589        4.333759       -1.766659
 C         6.700863        3.781029        0.175892
 C         7.657918        4.705357        0.925758
 H         7.245693        5.007969        1.892475
 H         8.622522        4.219669        1.108643
 H         7.857331        5.615200        0.346329
 H         5.725022        4.262596        0.056274
 H         6.520539        2.871181        0.758259
 O         5.067953        2.816761       -2.048931
 O         6.857275        2.360931       -3.338940
 H         7.663477        2.920223       -3.476761
 H        12.153618       -2.673210       -3.374626
 H        13.220497       -2.680389        0.538445
 H         4.988451       -0.105820       -0.554897
